# Supplementary material for: Geographical Variation in Coxiella burnetii Seroprevalence in Dairy Farms Located in South-Western Ethiopia: Understanding the Broader Community Risk
Source: Pathogens. 2021 May 23;10(6):646. doi: 10.3390/pathogens10060646 (PMC8224686; doi:10.3390/pathogens10060646)
Supplement: Supplementary file 1 [file pathogens-10-00646-s001.zip]

Archive with 1 entries (1 files):
- pathogens-1181901-supplementary.pdf
